# Supplementary material for: Genome-Wide Analysis of the LATERAL ORGAN BOUNDARIES Domain (LBD) Members in Alfalfa and the Involvement of MsLBD48 in Nitrogen Assimilation
Source: Int J Mol Sci. 2023 Feb 28;24(5):4644. doi: 10.3390/ijms24054644 (PMC10003661; doi:10.3390/ijms24054644)
Supplement: Supplementary file 1 [file ijms-24-04644-s001.zip]

Archive with 1 entries (1 files):
- ijms-2121867-supplementary.pdf
